# Supplementary material for: BRD4 Phosphorylation Regulates the Structure of Chromatin Nanodomains
Source: Cells. 2026 Jan 9;15(2):118. doi: 10.3390/cells15020118 (PMC12838699; doi:10.3390/cells15020118)
Supplement: Supplementary file 1 [file cells-15-00118-s001.zip]

Archive with 1 entries (1 files):
- cells-4045375-supplementary.pdf
